# Supplementary material for: Mercury in Macrolepiota procera (Scop.) Singer and Its Underlying Substrate—Environmental and Health Risks Assessment
Source: J Fungi (Basel). 2021 Sep 18;7(9):772. doi: 10.3390/jof7090772 (PMC8467616; doi:10.3390/jof7090772)
Supplement: Supplementary file 1 [file jof-07-00772-s001.zip]

Archive with 1 entries (1 files):
- jof-1326000-supplementary.pdf
